# Supplementary material for: Endogenous antisense RNA curbs CD39 expression in Crohn’s disease
Source: Nat Commun. 2020 Nov 18;11:5894. doi: 10.1038/s41467-020-19692-y (PMC7676266; doi:10.1038/s41467-020-19692-y)
Supplement: Supplementary file 4 — Source Data [file 41467_2020_19692_MOESM4_ESM.xlsx]

## Sheet: Figure 1B
Figure 1B
CD39-AS RNA level (normalized to THP-1)
	Jurkat	Raji	HCC1739 BL	THP-1
Replicate # 1	2.69755	0.715743	0.748251	1
Replicate # 2	2.11807	0.181157	0.106396	1
Replicate # 3	2.46737	0.691857	0.723145	1
Replicate # 4	2.72202	1.59231	0.792216	1
Replicate # 5	2.16973	0.841543	1.07462	1
Replicate # 6	1.34668	0.624786
Replicate # 7	2.90912	0.598949
Replicate # 8	4.58072

## Sheet: Figure 1C
Figure 1C
CD39 mRNA level (normalized to THP-1)
	Jurkat	Raji	HCC1739 BL	THP-1
Replicate # 1	0.013514	0.00508617	6.9671	1
Replicate # 2	0.145181	0.0112906	12.8102	1
Replicate # 3	0.202266	0.040616	46.7221	1
Replicate # 4	0.989351	0.0379583	69.0556	1
Replicate # 5	0.030792	0.00530011	107.535	1
Replicate # 6	0.258381	0.00112706
Replicate # 7	0.03683	0.00064962
Replicate # 8	0.016901

## Sheet: Figure 2B
Figure 2B
CD39-AS RNA level in Treg (healthy subjects, HS vs Crohn's disease patients)							CD39 mRNA level in Treg (healthy subjects, HS vs Crohn's disease patients)
	HS	Crohn's						HS	Crohn's
Subject # 1	1	0.328					Subject # 1	0.289688	0.220255
Subject # 2	0.905	0.362					Subject # 2	0.648572	0.431067
Subject # 3	0.57	0.947					Subject # 3	1	0.606905
Subject # 4	0.341	3.129					Subject # 4	0.901	0.025092
Subject # 5	1	3.9					Subject # 5	0.866	0.138034
Subject # 6	0.473	0					Subject # 6	0.242069	0
Subject # 7	1	0.489					Subject # 7	0.306061	0.1794
Subject # 8	0.578	0.183					Subject # 8	1.134	1.13592
Subject # 9	0.097	0.115					Subject # 9	0.601893	1
Subject # 10	1	0.283					Subject # 10	0.658607	1.62125
Subject # 11	0.321	0.242					Subject # 11	1.42334	1.8984
Subject # 12	0.836	0.837					Subject # 12	1.13	0.463439
Subject # 13	1	30.0365					Subject # 13	0.695395	1.39694
Subject # 14	0.27	8.273					Subject # 14	0.414697	1.9133
Subject # 15	0.239	25.734					Subject # 15	0.86	0.513081
Subject # 16	1	6.32095					Subject # 16	0.218134	0.592481
Subject # 17	1	0.774142					Subject # 17	4.08665	1
Subject # 18	0.23	0.349235					Subject # 18	0.9	0.548
Subject # 19	1	0.4847					Subject # 19	0.325161	0.701
Subject # 20	1	0.338					Subject # 20	0.779453	1
Subject # 21	1	0.777					Subject # 21	1	0.275
Subject # 22	1	0.98					Subject # 22	0.87	0.856
Subject # 23	1	0.259					Subject # 23	1.13	0.152
Subject # 24	0.083	31.04					Subject # 24	1.587	0.083
Subject # 25	0.447	1					Subject # 25	1	0.106
Subject # 26	0.69						Subject # 26	0.866	1.403
Subject # 27	1						Subject # 27	0.639	0.053
							Subject # 28	0.547	0.45
							Subject # 29	1	0.65
							Subject # 30		0.082
							Subject # 31		0.813
							Subject # 32		1
							Subject # 33		0.054
							Subject # 34		0.632
							Subject # 35		1

## Sheet: Figure 2D
Figure 2D
CD39-AS RNA level in Th17 (healthy subjects, HS vs Crohn's disease patients)							CD39 mRNA level in Th17 (healthy subjects, HS vs Crohn's disease patients)
	HS	Crohn's						HS	Crohn's
Subject # 1	1	0.938216					Subject # 1	1	0.73
Subject # 2	1	0.498978					Subject # 2	0.116	0.46
Subject # 3	0.909011	0.562498					Subject # 3	0.35	0.373
Subject # 4	0.474858	0.502257					Subject # 4	0.87	0.277
Subject # 5	1	0.65263					Subject # 5	1.129	0.207
Subject # 6	0.693845	0.71898					Subject # 6	0.746	2.099
Subject # 7	0.974401	1.75774					Subject # 7	1	0.432
Subject # 8	1	0.809899					Subject # 8	0.495	0.521
Subject # 9	1	0.868217					Subject # 9	1.724	2.27
Subject # 10	0.430269	2.1429					Subject # 10	0.871	1
Subject # 11	0.231267	1.09244					Subject # 11	0.242	0.436
Subject # 12	1	1					Subject # 12	0.806	0.377
Subject # 13	0.371864	0.6104					Subject # 13	1.13	0.664
Subject # 14	0.666804	0.986122					Subject # 14	0.126	1.03
Subject # 15	0.780593	1					Subject # 15	1	0.765
Subject # 16	0.345603	0.923871					Subject # 16	0.486	1.207
Subject # 17	0.550366	0.797517					Subject # 17	0.88	1.535
Subject # 18	1	0.0921764					Subject # 18	1.12	0.369
Subject # 19	1	0.110757					Subject # 19	0.138	2.34761
Subject # 20	1	0.89038					Subject # 20	2.76	1.13191
Subject # 21	1	0.118908					Subject # 21	1	0.331659
Subject # 22	0.3	0.408093					Subject # 22		0.566979
Subject # 23	0.77	1.09411					Subject # 23		1
Subject # 24	1	0.0457363					Subject # 24		0.843471
Subject # 25	1	0.0398918					Subject # 25		0.060985
Subject # 26	0.151977	0.326085					Subject # 26		0.841576
Subject # 27	0.0590671	0.0862641					Subject # 27		0.187455
Subject # 28	0.152545	0.223632					Subject # 28		0.569156
Subject # 29	0.123325	0.169415					Subject # 29		0.923
Subject # 30	0.200735	1.1178					Subject # 30		0.335
Subject # 31	0.9	0.979454					Subject # 31		0.119
Subject # 32	1.098	0.633394					Subject # 32		1
Subject # 33	1	1.27502					Subject # 33		0.135
Subject # 34	1.66379	1.3					Subject # 34		0.516
Subject # 35	1	5.08					Subject # 35		0.57
Subject # 36	0.375413	2.62					Subject # 36		0.206
Subject # 37	1	0.338978					Subject # 37		0.073
Subject # 38	1	0.550901					Subject # 38		0.617
Subject # 39		33.9311					Subject # 39		0.0839
Subject # 40		42.2605					Subject # 40		0.319
Subject # 41		0.827251					Subject # 41		0.084
Subject # 42		3.1					Subject # 42		0.101
Subject # 43		11.1					Subject # 43		0.813
Subject # 44		2.3					Subject # 44		0.108
							Subject # 45		0.372
							Subject # 46		1
							Subject # 47		0.93
							Subject # 48		0.0184
							Subject # 49		0.0152
							Subject # 50		0.112

## Sheet: Figure 2E
Figure 2E
CD39-AS RNA level in Treg (no immunosuppression, IS vs IS)							CD39 mRNA level in Treg (no immunosuppression, IS vs IS)
	No IS	IS						No IS	IS
Subject # 1	0.283	0.338					Subject # 1	0.48	0.98
Subject # 2	0.777	0.183					Subject # 2	0.45	0.138034
Subject # 3	0.4847	0.947					Subject # 3	0.1794	1.13592
Subject # 4	0.489	0.283					Subject # 4	0.813	1.03756
Subject # 5	13.0416	0.001					Subject # 5	0.554333	1.62125
Subject # 6	0.242						Subject # 6	0.302
Subject # 7	4.52357						Subject # 7	1
Subject # 8	6.32095						Subject # 8	1.403
Subject # 9	0.98						Subject # 9	0.717333
Subject # 10	0.001						Subject # 10	0.4
Subject # 11	0.328						Subject # 11	0.001
Subject # 12	3.129						Subject # 12	0.3415
Subject # 13	0.837						Subject # 13	0.025092
Subject # 14	0.115						Subject # 14	0.56
Subject # 15	0.259						Subject # 15	1
Subject # 16	0.362						Subject # 16	0.068
Subject # 17	3.9						Subject # 17	0.780362
Subject # 18	0.234393						Subject # 18	0.104386
Subject # 19	0.134623						Subject # 19	0.135842
Subject # 20	0.109348						Subject # 20	0.45376
Subject # 21	0.269247						Subject # 21	1
Subject # 22	0.426613						Subject # 22	0.109728
Subject # 23	0.155825						Subject # 23	0.107768
Subject # 24	2.00555						Subject # 24	0.550571

## Sheet: Figure 2F
Figure 2F
Correlation between CD39-AS RNA level in Treg with Montreal type							Correlation between CD39-AS RNA level in Th17 with Harvey-Bradshaw Index (HBI)
	Montreal type	CD39-AS RNA level (Treg)						HBI	CD39-AS RNA level (Th17)
Subject # 1	1	0.283					Subject # 1	2	0.0231955
Subject # 2	1	0.777					Subject # 2	3	0.6104
Subject # 3	1	0.4847					Subject # 3	12	2.1429
Subject # 4	1	0.489					Subject # 4	0	0.633394
Subject # 5	1	0.338					Subject # 5	4	1.1178
Subject # 6	2	2					Subject # 6	8	1.75774
Subject # 7	1	0.242					Subject # 7	0	0.979454
Subject # 8	3	4.52					Subject # 8	4	0.223632
Subject # 9	1	3.9					Subject # 9	0	0.0862641
Subject # 10	3	6.32					Subject # 10	0	0.65263
Subject # 11	1	0.98					Subject # 11	0	0.169415
Subject # 12	1	0					Subject # 12	0	0.0921764
Subject # 13	1	0.183					Subject # 13	3	0.110757
Subject # 14	1	0.328					Subject # 14	1	0.71898
Subject # 15	1	3.129					Subject # 15	7	1.27502
Subject # 16	1	0.837					Subject # 16	0	0.809899
Subject # 17	1	0.115					Subject # 17	3	1
Subject # 18	1	0.259					Subject # 18	1	0.974779
Subject # 19	1	0.947					Subject # 19	0	0.502257
Subject # 20	1	0.362					Subject # 20	0	0.326085
							Subject # 21	0	1.09244
							Subject # 22	1	0.868217
							Subject # 23	0	0.562498
							Subject # 24	0	0.498978
							Subject # 25	6	0.860694

## Sheet: Figure 2G
Figure 2G
CD39-AS RNA level in Treg and Th17 (Inflamed vs non-inflamed biopsied areas)							CD39 mRNA level in Treg and Th17 (Inflamed vs non-inflamed biopsied areas)
	Treg	Treg	Th17	Th17				Treg	Treg	Th17	Th17
	Inflamed	Non-inflamed	Inflamed	Non-inflamed				Inflamed	Non-inflamed	Inflamed	Non-inflamed
Subject # 1	1	0.153	0	0.0629665			Subject # 1	1	0.328	1	1.30699
Subject # 2	0.121	2.98	1	0.695927			Subject # 2	1	0.3359	0.268443	1.22569
Subject # 3	1	0.86	0.701584	0.215			Subject # 3	0.0377	3.0893	1	23.58
Subject # 4	1	1	1	0.149			Subject # 4	0.097	1	1	0.69451
Subject # 5	0.67	0.000975	0.0263918	0.111			Subject # 5	1	1	0.576984	1
Subject # 6	1	1	1	0.178382			Subject # 6	0	1.3	1	0.63
Subject # 7	0.001	0.112301	0.526	0			Subject # 7	0.286942	6.27407	0	4.27004
Subject # 8	1	0.261183	1	0.002009			Subject # 8	0.042825	2.6	0	0.580246
Subject # 9	0.072962	0.001945	1	0.022344			Subject # 9	0.178065	3.26515	0.0737
Subject # 10	1	0.344878	1	0.049401			Subject # 10	1	0.317263	1
Subject # 11	0.327222	0.001561	0.300561	0.268362			Subject # 11			0.24097
Subject # 12	0.840724		0.781852	1			Subject # 12			1
Subject # 13	1		1	0.008664			Subject # 13			0
							Subject # 14			0

## Sheet: Figure 3A
Figure 3A
CD39-AS RNA level in Jurkat treated with FANA for 24h, 48h, 72h
	Jurkat	Jurkat	Jurkat	Jurkat	Jurkat
	Untreated	FANA 24h	FANA 48h	FANA 72h	scramble
Replicate # 1	1	0.880662	1.20328	0.483138	0.9
Replicate # 2	1	0.925944	1.40362	0.640026	1
Replicate # 3	1	0.657662	0.00068	0.482	0.87
Replicate # 4	1	0.8	0.86	0.638	0.92

## Sheet: Figure 3B
Figure 3B
CD39 mRNA level in Jurkat treated with FANA for 24h, 48h, 72h
	Jurkat	Jurkat	Jurkat	Jurkat	Jurkat
	Untreated	FANA 24h	FANA 48h	FANA 72h	scramble
Replicate # 1	1	2.04262	1.25832	2.16998	1
Replicate # 2	1	0.880039	1.00506	1.12351	1.22
Replicate # 3	1	1.04803	1.15347	1.29431	1.04
Replicate # 4	1	1.3	0.881886	2.05006	1.18

## Sheet: Figure 3C
Figure 3C
CD39 MFI in Jurkat treated with FANA for 24h, 48h, 72h
	Jurkat	Jurkat	Jurkat	Jurkat	Jurkat
	Untreated	FANA 24h	FANA 48h	FANA 72h	scramble
Replicate # 1	913	1259	1311	1256	1171
Replicate # 2	861	1578	1376	1019	956
Replicate # 3	853	1391	1375	1131	947
Replicate # 4	835	1314	1446	1061	927
Replicate # 5	1055	1278	1371	1557	1013
Replicate # 6	973	1206	1312	1010
Replicate # 7	939	993	1200	1501
Replicate # 8	993	1120	1105	1163
Replicate # 9	1000	1519	1190	1147
Replicate # 10	1001	1249	1171	1266
Replicate # 11	1627	1078	1279	1393
Replicate # 12	1630	1140	1058	1572

[truncated: 38 more sheets: Figure 3D, Figure 3E, Figure 3F, Figure 4B, Figure 4C, Figure 4D, Figure 4E, Figure 4G, Figure 5A, Figure 5C, Figure 5D, Figure 6A, Figure 6B, Figure 6C, Figure 6D, Figure 6E, Supplementary Figure 2A, Supplementary Figure 2B, Supplementary Figure 4A, Supplementary Figure 4B …]
